# Supplementary material for: A framework to score the effects of structural variants in health and disease
Source: Genome Res. 2022 Apr;32(4):766–77. doi: 10.1101/gr.275995.121 (PMC8997355; doi:10.1101/gr.275995.121)
Supplement: Supplemental Material [file supp_gr.275995.121_Supplemental_Code.zip]

Archive with 29 entries (23 files):
- CADD-SV-1.1/
- CADD-SV-1.1/cluster.json
- CADD-SV-1.1/config.yml
- CADD-SV-1.1/environment.yaml
- CADD-SV-1.1/LICENSE
- CADD-SV-1.1/README.md
- CADD-SV-1.1/Snakefile
- CADD-SV-1.1/envs/
- CADD-SV-1.1/envs/prepBED.yml
- CADD-SV-1.1/envs/SV.yml
- CADD-SV-1.1/input/
- CADD-SV-1.1/input/id_test.bed
- CADD-SV-1.1/models/
- CADD-SV-1.1/models/2021scale.RDS
- CADD-SV-1.1/models/cdelmodelRF.RDS
- CADD-SV-1.1/models/cinsmodelRF.RDS
- CADD-SV-1.1/models/conversion_table_PHRED_DEL.txt
- CADD-SV-1.1/models/conversion_table_PHRED_DUP.txt
- CADD-SV-1.1/models/conversion_table_PHRED_INS.txt
- CADD-SV-1.1/models/hdelmodelRF.RDS
- CADD-SV-1.1/models/hg19ToHg38.over.chain.gz
- CADD-SV-1.1/models/hinsmodelRF.RDS
- CADD-SV-1.1/models/README
- CADD-SV-1.1/output/
- CADD-SV-1.1/output/Example_test_score.bed
- CADD-SV-1.1/scripts/
- CADD-SV-1.1/scripts/annotateHIC.R
- CADD-SV-1.1/scripts/PLIextract.R
- CADD-SV-1.1/scripts/scoring.R
