# Supplementary material for: A framework to score the effects of structural variants in health and disease
Source: Genome Res. 2022 Apr;32(4):766–77. doi: 10.1101/gr.275995.121 (PMC8997355; doi:10.1101/gr.275995.121)
Supplement: Supplemental Material [file supp_gr.275995.121_Supplemental_Code.zip › CADD-SV-1.1/cluster.json]

{ "__default__" : 
  {
    "error": 'logs/%x_%j_%N.err',
    "output": 'logs/%x_%j_%N.log',
    "time" : "08:00",
    "threads" : 8,
    "mem" : "2000",
    "queue" : "medium"
  }
}
