# Supplementary material for: A framework to score the effects of structural variants in health and disease
Source: Genome Res. 2022 Apr;32(4):766–77. doi: 10.1101/gr.275995.121 (PMC8997355; doi:10.1101/gr.275995.121)
Supplement: Supplemental Material [file supp_gr.275995.121_Supplemental_Code.zip › CADD-SV-1.1/environment.yaml]

name: run.caddsv
channels:
  - Judowill
  - bioconda
  - conda-forge
  - defaults
dependencies:
  - _libgcc_mutex=0.1=conda_forge
  - _openmp_mutex=4.5=1_gnu
  - aioeasywebdav=2.4.0=py39hde42818_1001
  - aiohttp=3.7.4=py39h3811e60_0
  - amply=0.1.4=py_0
  - appdirs=1.4.4=pyh9f0ad1d_0
  - async-timeout=3.0.1=py_1000
  - atk-1.0=2.36.0=h3371d22_4
  - attmap=0.12.11=py_0
  - attrs=20.3.0=pyhd3deb0d_0
  - backports=1.0=py_2
  - backports.functools_lru_cache=1.6.1=py_0
  - bcrypt=3.2.0=py39h3811e60_1
  - boto=2.49.0=py_0
  - boto3=1.17.17=pyhd8ed1ab_0
  - botocore=1.20.17=pyhd8ed1ab_0
  - brotlipy=0.7.0=py39h3811e60_1001
  - bz2file=0.98=py_0
  - bzip2=1.0.8=h7f98852_4
  - c-ares=1.17.1=h36c2ea0_0
  - ca-certificates=2020.12.5=ha878542_0
  - cachetools=4.2.1=pyhd8ed1ab_0
  - cairo=1.16.0=h7979940_1007
  - certifi=2020.12.5=py39hf3d152e_1
  - cffi=1.14.5=py39he32792d_0
  - chardet=4.0.0=py39hf3d152e_1
  - coincbc=2.10.5=hcee13e7_1
  - configargparse=1.3=pyhd8ed1ab_0
  - cryptography=3.4.4=py39h95dcef6_0
  - datrie=0.8.2=py39h07f9747_1
  - decorator=4.4.2=py_0
  - docutils=0.16=py39hf3d152e_3
  - dropbox=10.10.0=py39h06a4308_0
  - expat=2.2.10=h9c3ff4c_0
  - fftw=3.3.9=nompi_h74d3f13_100
  - filechunkio=1.8=py_2
  - filelock=3.0.12=pyh9f0ad1d_0
  - font-ttf-dejavu-sans-mono=2.37=hab24e00_0
  - font-ttf-inconsolata=2.001=hab24e00_0
  - font-ttf-source-code-pro=2.030=hab24e00_0
  - font-ttf-ubuntu=0.83=hab24e00_0
  - fontconfig=2.13.1=hba837de_1004
  - fonts-conda-ecosystem=1=0
  - fonts-conda-forge=1=0
  - freetype=2.10.4=h0708190_1
  - fribidi=1.0.10=h36c2ea0_0
  - ftputil=5.0.0=pyhd8ed1ab_0
  - gdk-pixbuf=2.42.2=h0c95a7a_2
  - gettext=0.19.8.1=h0b5b191_1005
  - ghostscript=9.18=1
  - giflib=5.2.1=h36c2ea0_2
  - gitdb=4.0.5=pyhd8ed1ab_1
  - gitpython=3.1.14=pyhd8ed1ab_0
  - google-api-core=1.25.1=pyh44b312d_0
  - google-api-python-client=1.12.8=pyhd3deb0d_0
  - google-auth=1.24.0=pyhd3deb0d_0
  - google-auth-httplib2=0.0.4=pyh9f0ad1d_0
  - google-cloud-core=1.5.0=pyhd3deb0d_0
  - google-cloud-storage=1.19.0=py_0
  - google-crc32c=1.1.2=py39hb81f231_0
  - google-resumable-media=1.2.0=pyhd3deb0d_0
  - googleapis-common-protos=1.52.0=py39hf3d152e_1
  - graphite2=1.3.13=h58526e2_1001
  - graphviz=2.46.1=h93c640b_4
  - grpcio=1.36.0=py39hff7568b_0
  - gtk2=2.24.33=hab0c2f8_0
  - gts=0.7.6=h64030ff_2
  - harfbuzz=2.7.4=h5cf4720_0
  - httplib2=0.19.0=pyhd8ed1ab_0
  - icu=68.1=h58526e2_0
  - idna=2.10=pyh9f0ad1d_0
  - imagemagick=7.0.11_2=pl5262hb503478_0
  - importlib-metadata=3.7.0=py39hf3d152e_0
  - importlib_metadata=3.7.0=hd8ed1ab_0
  - iniconfig=1.1.1=pyh9f0ad1d_0
  - ipython_genutils=0.2.0=py_1
  - jbig=2.1=h516909a_2002
  - jinja2=2.11.3=pyh44b312d_0
  - jmespath=0.10.0=pyh9f0ad1d_0
  - jpeg=9d=h36c2ea0_0
  - jsonschema=3.2.0=py_2
  - jupyter_core=4.7.1=py39hf3d152e_0
  - ld_impl_linux-64=2.35.1=hea4e1c9_2
  - libblas=3.9.0=8_openblas
  - libcblas=3.9.0=8_openblas
  - libcrc32c=1.1.1=h9c3ff4c_2
  - libffi=3.3=h58526e2_2
  - libgcc=7.2.0=h69d50b8_2
  - libgcc-ng=9.3.0=h2828fa1_18
  - libgd=2.3.0=h47910db_1
  - libgfortran-ng=9.3.0=hff62375_18
  - libgfortran5=9.3.0=hff62375_18
  - libglib=2.66.7=h1f3bc88_0
  - libgomp=9.3.0=h2828fa1_18
  - libiconv=1.16=h516909a_0
  - liblapack=3.9.0=8_openblas
  - libopenblas=0.3.12=pthreads_h4812303_1
  - libpng=1.6.37=h21135ba_2
  - libprotobuf=3.15.2=h780b84a_0
  - librsvg=2.50.3=hfa39831_1
  - libsodium=1.0.18=h36c2ea0_1
  - libstdcxx-ng=9.3.0=h6de172a_18
  - libtiff=4.2.0=hdc55705_0
  - libtool=2.4.6=h58526e2_1007
  - libuuid=2.32.1=h7f98852_1000
  - libwebp=1.2.0=h3452ae3_0
  - libwebp-base=1.2.0=h7f98852_0
  - libxcb=1.13=h7f98852_1003
  - libxml2=2.9.10=h72842e0_3
  - logmuse=0.2.6=pyh8c360ce_0
  - lz4-c=1.9.3=h9c3ff4c_0
  - markupsafe=1.1.1=py39h3811e60_3
  - more-itertools=8.7.0=pyhd8ed1ab_0
  - multidict=5.1.0=py39h3811e60_1
  - nbformat=5.1.2=pyhd8ed1ab_1
  - ncurses=6.2=h58526e2_4
  - networkx=2.5=py_0
  - numpy=1.20.1=py39hdbf815f_0
  - oauth2client=4.1.3=py_0
  - openjpeg=2.4.0=hf7af979_0
  - openssl=1.1.1j=h7f98852_0
  - packaging=20.9=pyh44b312d_0
  - pandas=1.2.2=py39hde0f152_0
  - pango=1.42.4=h69149e4_5
  - paramiko=2.7.2=pyh9f0ad1d_0
  - pcre=8.44=he1b5a44_0
  - peppy=0.31.0=pyh9f0ad1d_0
  - perl=5.26.2=h36c2ea0_1008
  - pip=21.0.1=pyhd8ed1ab_0
  - pixman=0.40.0=h36c2ea0_0
  - pkg-config=0.29.2=h36c2ea0_1008
  - pluggy=0.13.1=py39hf3d152e_4
  - prettytable=2.0.0=pyhd8ed1ab_0
  - protobuf=3.15.2=py39he80948d_0
  - psutil=5.8.0=py39h3811e60_1
  - pthread-stubs=0.4=h36c2ea0_1001
  - pulp=2.3.1=py39hde42818_0
  - py=1.10.0=pyhd3deb0d_0
  - pyasn1=0.4.8=py_0
  - pyasn1-modules=0.2.7=py_0
  - pycparser=2.20=pyh9f0ad1d_2
  - pygments=2.8.0=pyhd8ed1ab_0
  - pygraphviz=1.7=py39h78163bd_0
  - pynacl=1.4.0=py39h3811e60_2
  - pyopenssl=20.0.1=pyhd8ed1ab_0
  - pyparsing=2.4.7=pyh9f0ad1d_0
  - pyrsistent=0.17.3=py39h3811e60_2
  - pysftp=0.2.9=py_1
  - pysocks=1.7.1=py39hf3d152e_3
  - pytest=6.2.2=py39hf3d152e_0
  - python=3.9.2=hffdb5ce_0_cpython
  - python-dateutil=2.8.1=py_0
  - python-irodsclient=0.8.6=pyhd8ed1ab_0
  - python_abi=3.9=1_cp39
  - pytz=2021.1=pyhd8ed1ab_0
  - pyyaml=5.4.1=py39h3811e60_0
  - ratelimiter=1.2.0=py_1002
  - readline=8.0=he28a2e2_2
  - requests=2.25.1=pyhd3deb0d_0
  - rsa=4.7.2=pyh44b312d_0
  - s3transfer=0.3.4=pyhd8ed1ab_0
  - setuptools=49.6.0=py39hf3d152e_3
  - simplejson=3.17.2=py39h3811e60_2
  - six=1.15.0=pyh9f0ad1d_0
  - slacker=0.14.0=py_0
  - smart_open=4.2.0=pyhd8ed1ab_0
  - smmap=3.0.5=pyh44b312d_0
  - snakemake=6.0.0=0
  - snakemake-minimal=6.0.0=py_0
  - sqlite=3.34.0=h74cdb3f_0
  - tk=8.6.10=h21135ba_1
  - toml=0.10.2=pyhd8ed1ab_0
  - toposort=1.6=pyhd8ed1ab_0
  - traitlets=5.0.5=py_0
  - typing-extensions=3.7.4.3=0
  - typing_extensions=3.7.4.3=py_0
  - tzdata=2021a=he74cb21_0
  - ubiquerg=0.6.1=pyh9f0ad1d_0
  - uritemplate=3.0.1=py_0
  - urllib3=1.26.3=pyhd8ed1ab_0
  - veracitools=0.1.3=py_0
  - wcwidth=0.2.5=pyh9f0ad1d_2
  - wheel=0.36.2=pyhd3deb0d_0
  - wrapt=1.12.1=py39h3811e60_3
  - xmlrunner=1.7.7=py_0
  - xorg-kbproto=1.0.7=h7f98852_1002
  - xorg-libice=1.0.10=h516909a_0
  - xorg-libsm=1.2.3=h84519dc_1000
  - xorg-libx11=1.6.12=h516909a_0
  - xorg-libxau=1.0.9=h7f98852_0
  - xorg-libxdmcp=1.1.3=h7f98852_0
  - xorg-libxext=1.3.4=h516909a_0
  - xorg-libxrender=0.9.10=h516909a_1002
  - xorg-libxt=1.2.1=h7f98852_0
  - xorg-renderproto=0.11.1=h14c3975_1002
  - xorg-xextproto=7.3.0=h7f98852_1002
  - xorg-xproto=7.0.31=h7f98852_1007
  - xz=5.2.5=h516909a_1
  - yaml=0.2.5=h516909a_0
  - yarl=1.6.3=py39h3811e60_1
  - zipp=3.4.0=py_0
  - zlib=1.2.11=h516909a_1010
  - zstd=1.4.8=ha95c52a_1
