# Supplementary material for: A framework to score the effects of structural variants in health and disease
Source: Genome Res. 2022 Apr;32(4):766–77. doi: 10.1101/gr.275995.121 (PMC8997355; doi:10.1101/gr.275995.121)
Supplement: Supplemental Material [file supp_gr.275995.121_Supplemental_Code.zip › CADD-SV-1.1/envs/prepBED.yml]

name: prepBED
channels:
  - bioconda
  - conda-forge
  - defaults
dependencies:
  - survivor=1.0.7
  - ucsc-liftover=377
