# Supplementary material for: A framework to score the effects of structural variants in health and disease
Source: Genome Res. 2022 Apr;32(4):766–77. doi: 10.1101/gr.275995.121 (PMC8997355; doi:10.1101/gr.275995.121)
Supplement: Supplemental Material [file supp_gr.275995.121_Supplemental_Code.zip › CADD-SV-1.1/envs/SV.yml]

name: SV
channels:
  - r
  - bioconda
  - conda-forge
  - defaults
dependencies:
  - bedtools=2.27.1
  - htslib
  - r=3.5.1
  - r-randomforest=4.6_14
  - bedops=2.4.36
