# Supplementary material for: A framework to score the effects of structural variants in health and disease
Source: Genome Res. 2022 Apr;32(4):766–77. doi: 10.1101/gr.275995.121 (PMC8997355; doi:10.1101/gr.275995.121)
Supplement: Supplemental Material [file supp_gr.275995.121_Supplemental_Code.zip › CADD-SV-1.1/input/id_test.bed]

chr1	213941196	213942363	DEL
chr1	213942363	213943530	DEL
chr1	213943530	213944697	INS
chr2	158364697	158365864	DUP
