# Supplementary material for: A framework to score the effects of structural variants in health and disease
Source: Genome Res. 2022 Apr;32(4):766–77. doi: 10.1101/gr.275995.121 (PMC8997355; doi:10.1101/gr.275995.121)
Supplement: Supplemental Material [file supp_gr.275995.121_Supplemental_Code.zip › CADD-SV-1.1/models/README]

README

CADD
PhastCons100
PhastCons30
PhastCons20
CCR
cHMM_1-24
nr_ctcf_BS
Directionality Index
DNase.seq
H2AFZ
H3K27ac
H3K27me3
H3k36me3
H3K4me1
H3K4me2
H3K4me3
H3K79me2
H3K9ac
H3K9me3
H4K20me1
RNA.seq
Enhancer Promotor links
FIRE
perc_gc
exon
transcript
gene
start_codon
stop_codon
X3utr
X5utr
cds
GERP
A549_HIC
caki2_HIC
escTAD
microsyn_intra
pli
remapTF
f5_enhancers
DDD_HaploInsuf
deepC_saliencie
ultra conserved regions
