# Supplementary material for: A framework to score the effects of structural variants in health and disease
Source: Genome Res. 2022 Apr;32(4):766–77. doi: 10.1101/gr.275995.121 (PMC8997355; doi:10.1101/gr.275995.121)
Supplement: Supplemental Material [file supp_gr.275995.121_Supplemental_Code.zip › CADD-SV-1.1/output/Example_test_score.bed]

chr start end type name CADDSV-score raw-score-span raw-score-flank CADD_max CADD_sum PhastCons100_max PhastCons100_sum PhastCons30_max PhastCons30_sum PhastCons20_max PhastCons20_sum CADD_count CCR E1_poised E2_repressed E3_dead E4_dead E5_repressed E6_repressed E7_weak E8_gene E9_gene E10_gene E11_gene E12_distal E13_distal E14_distal E15_weak E16_tss E17_proximal E18_proximal E19_tss E20_poised E21_dead E22_repressed E23_weak E24_distal E25_distal nr_ctcf_BS ctcf_nr_bases ctcf_fraction DI_min DI_max DNase.seq_max DNase.seq_sum H2AFZ_max H2AFZ_sum H3K27ac_max H3K27ac_sum H3K27me3_max H3K27me3_sum H3K36me3_max H3k36me3_sum H3K4me1_max H3K4me1_sum H3K4me2_max H3K4me2_sum H3K4me3_max H3K4me3_sum H3K79me2_max H3K79me2_sum H3K9ac_max H3K9ac_sum H3K9me3_max H3K9me3_sum H4K20me1_max H4k20me1_sum totalRNA.seq_max totalRNA.seq_sum EP_intra EP_boundary EP_ext EP_distance FIRE_gm12878_max FIRE_gm12878_min FIRE_msc_max FIRE_msc_min FIRE_mes_max FIRE_mes_min FIRE_imr90_max FIRE_imr90_min FIRE_h1_max FIRE_h1_min perc_gc exon transcript gene start_codon stop_codon X3utr X5utr cds gerp_max gerp_count A549_nested_intra A549_nested_boundary A549_nested_ext A549_nested_dist A549_tad_intra A549_tad_boundary A549_tad_ext A549_tad_dist caki2_nested_intra caki2_nested_boundary caki2_nested_ext caki2_nested_dist caki2_tad_intra caki2_tad_boundary caki2_tad_ext caki2_tad_dist escTAD_intra escTAD_boundary escTAD_ext escTAD_distance microsyn_intra miscrosyn_boundary microsyn_ext microsyn_distance MPC pli exon_dist gene_dist start_codon_dist remapTF f5_enhancers DDD_HaploInsuf deepC_saliencie nr_uc_elements nr_uc_bases uc_fraction LINSIGHT
1	213941196	213942363	DEL	test_chr1:213941196-213942363	0.1894	0.462275001974868	0.0482009263945479	0.215272655623325	0.938857531544458	0.819295579151616	0.806794482280029	0.842288829094936	0.798778585123732	0.889904764918397	0.809593058911918	1.06235476581969	-0.208917338119107	-0.338151505657862	-0.336505526064722	-0.597675727748212	0.72055820792728	-0.167008723613068	-0.213815301904261	-0.459331735022173	-0.321542153040816	-0.264263764630198	-0.219910501077398	-0.302884589719136	-0.17704697167458	-0.0537652888023176	-0.0671773701693627	-0.578131066945637	-0.172515822958263	-0.235165881190841	-0.243088721494974	-0.224840993106693	-0.165590770779962	0.516635381611234	-0.173485147134111	-0.399052940981922	-0.665291260276116	-0.387904992346404	-0.0398826958160299	-0.0390605567654487	-0.111389410942763	0.422943219310498	-0.822640049849499	-0.18703142222361	-0.502575172810538	-0.249064517743493	-0.324090781505364	-0.19237225581086	-0.254944232875275	-0.273574586135739	-0.28819887516278	-0.24253610497121	-0.247690198623194	-0.264610993290815	-0.270931502278291	-0.191944778527919	-0.207146367849911	-0.163306658644147	-0.186488600801087	-0.144306292107371	-0.149081523824136	-0.159199350811097	-0.203542371835207	-0.51977154631069	-0.538769243028414	-0.141136496283566	-0.142772323292297	-0.0415923157950307	-0.231211725095226	-0.466007058887819	0.514362640922228	-0.178204546991069	0.834368573318229	-0.229014504437097	-0.229766769363523	-0.227055569470883	-0.227345403525643	-0.172704759683246	-0.173008764918399	-0.237187456595721	-0.23746386873462	-0.174100020945838	-0.174156502842623	-0.00790192125603214	-0.464699938886567	0.82280220544106	0.82280220544106	-0.0457207596709833	-0.0391997144352181	-0.0380309910664114	-0.042959660893598	-0.808613119882786	-0.579557677094894	-0.548624048589486	0.377407588270962	-0.371156601659522	-0.0601076913916343	-0.720781997069667	0.4527254733937	-0.436398943081805	-0.101009141923873	0.280732617594652	0.352383395115512	-0.348064970858646	-0.0488429135072398	-0.878512106937107	0.432300279553182	-0.416250874700514	-0.0993800560900625	0.290327018417367	0.306233386437038	-0.289681141193298	-0.0910382482971181	-1.60669611308317	-0.197164686089981	0.201449533809876	-0.0397802551593987	-0.338209009718931	-0.279788587168901	-0.490737678571237	0.215249385065332	-0.795806565750099	0.0870249636310614	-0.0453619295895064	-0.0340283504898385	-0.577126275869821	-0.112176652049208	-0.0308815831733196	1.11783553648481	0.974817671986386	1.37131076431434
1	213942363	213943530	DEL	test_chr1:213942363-213943530	0.51525	0.466843295068178	-0.054467505405702	0.233294136570825	0.767328563943057	0.819295579151616	0.605288745148695	0.842288829094936	0.704661407472333	0.889904764918397	0.726081478554444	0.84672776499358	-0.208917338119107	-0.338151505657862	-0.336505526064722	-0.597675727748212	0.679268266047861	-0.419615922713209	-0.213815301904261	-0.459331735022173	-0.321542153040816	-0.264263764630198	-0.219910501077398	-0.302884589719136	-0.562442761035647	-0.40239250188958	-0.501982355084331	-0.641612702835335	-0.172515822958263	-0.235165881190841	-0.243088721494974	-0.224840993106693	-0.165590770779962	0.516635381611234	-0.0056266178999298	-0.399052940981922	-0.665291260276116	-0.387904992346404	-0.0398826958160299	-0.0390605567654487	-0.111389410942763	0.422943219310498	-0.822640049849499	-0.18703142222361	-0.502575172810538	-0.249064517743493	-0.324090781505364	-0.19237225581086	-0.254944232875275	-0.273574586135739	-0.28819887516278	-0.24253610497121	-0.247690198623194	-0.264610993290815	-0.270931502278291	-0.191944778527919	-0.207146367849911	-0.163306658644147	-0.186488600801087	-0.144306292107371	-0.149081523824136	-0.159199350811097	-0.203542371835207	-0.51977154631069	-0.538769243028414	-0.141136496283566	-0.142772323292297	-0.0415923157950307	-0.231211725095226	-0.466007058887819	0.514362640922228	-0.178204546991069	0.831713572076655	-0.229014504437097	-0.229766769363523	-0.227055569470883	-0.227345403525643	-0.172704759683246	-0.173008764918399	-0.237187456595721	-0.23746386873462	-0.174100020945838	-0.174156502842623	-0.12397802384485	-0.464699938886567	0.82280220544106	0.82280220544106	-0.0457207596709833	-0.0391997144352181	-0.0380309910664114	-0.042959660893598	-0.808613119882786	-0.579557677094894	-0.548624048589486	0.377407588270962	-0.371156601659522	-0.0601076913916343	-0.723364266149856	0.4527254733937	-0.436398943081805	-0.101009141923873	0.277214437963769	0.352383395115512	-0.348064970858646	-0.0488429135072398	-0.881202721327326	0.432300279553182	-0.416250874700514	-0.0993800560900625	0.286775349501087	0.306233386437038	-0.289681141193298	-0.0910382482971181	-1.56634879216092	-0.197164686089981	0.201449533809876	-0.0397802551593987	-0.337984345780545	-0.279788587168901	-0.490737678571237	0.283534387766491	-0.795806565750099	0.0788530776321298	-0.379542373235042	-0.0340283504898385	-0.577126275869821	-0.112176652049208	-0.0199952900434171	0.978593912026022	0.473033240027826	1.05632801077648
1	213943530	213944697	INS	test_chr1:213943530-213944697	0.136	0.423497516297193	0.138268039759582	0.929473392038802	2.13426790292487	1.29497626400952	0.64999595556569	2.11371799856925	3.5231476439697	1.59199632314407	2.56471863198535	2.90052539481482	-0.0493108557516012	2.76893683609625	-0.243269975218366	-0.307757031020096	0.686974089877337	0.346574921305559	-0.11516888991913	-0.408660253364546	-0.270425084204317	-0.209173960983732	-0.15812903617702	-0.23228675308162	-0.419434507416423	-0.26917021299443	-0.381208216392274	-0.550779387333283	-0.0912091985978366	-0.14149364844712	-0.128874824076195	-0.119786263235694	-0.0932302584551466	0.733052592326352	-0.0213162600252524	-0.316662769701701	-0.447279203889679	-0.244924543018736	-0.00733389518538836	-0.00547386269846358	-0.0610246217956035	0.460043777542078	-0.827584071298944	-0.101691996160199	-0.21012785776624	-0.11073353286181	-0.133455308901556	-0.0997943663662575	-0.123376631793244	-0.131278479354954	-0.137888780042483	-0.134921911303659	-0.13795961810373	-0.112201727029077	-0.114338115488122	-0.0960614583682557	-0.101830969409138	-0.0847562112968714	-0.0964542878148293	-0.0738375643011745	-0.0744294273272851	-0.0814386844433922	-0.102418746127911	-0.220340626886646	-0.22893134114019	-0.0605536072080119	-0.0612678733951156	-0.00855494266806152	-0.0837784299638364	-0.466992271166425	0.467818123312297	-0.0219139431877263	0.839944600156648	-0.240199758939516	-0.240191673241191	-0.242299756443965	-0.242299756443965	-0.176971838901501	-0.176978596477626	-0.25938926969156	-0.259382991684948	-0.179394298414605	-0.179425860123785	-0.188944407637701	-0.210244293771514	3.66236378306842	3.66236378306842	-0.00676030039918461	-0.00737562634362408	-0.00666993879020349	-0.00672199869607872	-0.77598431803864	-0.312108249044899	-0.290644769677872	0.302900803000521	-0.302822097455624	-0.00632461856810364	-0.804447239098739	0.380961181184842	-0.380892336122004	-0.00632461856810364	0.320011418577295	0.283387824196518	-0.283305451841094	-0.00632461856810364	-0.966410084819025	0.362135778423429	-0.361853070914142	-0.012649996189113	0.327506957223606	0.271642109429847	-0.271344871589248	-0.0118328695738747	-1.60607090742168	-0.188517936837108	0.188574811082857	-0.00447213595499958	-0.372794798166265	-0.102869451172765	-0.492978506550497	0.0817500332673946	-0.831836871788104	-0.112105686651683	-0.127184777855937	-0.00911275519125973	-0.590804140466915	0.145559708393549	-0.00771491960690313	-0.339009165910859	-0.344247235914391	3.37893236134366
2	158364697	158365864	DUP	test_chr2:158364697-158365864	0.4007	0.00229467078300691	-0.0257407804116732	-0.849477970891643	-1.12542433847969	-0.619399804647062	-0.927399213757371	0.240689683266299	-0.282131519107048	-0.454186950844281	-0.542779292297841	-1.21833034210628	-0.407070167813156	-0.162472860717884	-0.446691350194698	0.0504584840733489	1.15193735359199	-0.421670876239664	-0.31515414979079	-0.541767380513267	-0.410554358748966	-0.333795707609035	-0.295427559586544	-0.383356576396097	-0.661077411615319	-0.498992932521453	-0.593983767713676	-0.867401683018463	-0.303681550704661	-0.355157798534607	-0.369435022308735	-0.358341553212264	-0.2823337614729	-0.623986190372145	-0.434462429969574	-0.512552316452564	-0.765655566064021	-0.501241964608494	-0.0446636939606912	-0.0445248638657159	-0.120693931285179	0.294559535952568	-1.14401186967882	-0.255171447576215	-0.685243157376375	-0.382438099045743	-0.492070890707337	-0.300252590111816	-0.398118167060772	-0.378964990383775	-0.40667028089189	-0.338237175645237	-0.348209463408664	-0.397582927187773	-0.411029986641589	-0.324583548477555	-0.348491873600711	-0.291089448122951	-0.325856333900505	-0.224427590619124	-0.233064214611822	-0.274704901802237	-0.34282273711358	-0.638598983799871	-0.686003241494362	-0.212218144188294	-0.217847703666041	-0.00847192918159426	-0.359945284678969	-0.505676163308823	0.632117184040817	-0.29859124729321	-0.233444813656339	-0.228438174357145	-0.233834070602673	-0.213740606062597	-0.216705451009702	-0.168963170301277	-0.17209334774603	-0.222602924583457	-0.225986034953757	-0.179456494224425	-0.182051244327776	-0.107883698774409	-0.686671027958955	0.492278976376893	0.492278976376893	-0.0514164471800718	-0.0510083413229978	-0.048452849318173	-0.0505936959361121	0.8314460990718	-0.666900711470722	-0.62758456716205	0.570878033369961	-0.546499399564938	-0.126701722796663	0.826377515850181	0.648791598036921	-0.593667315755256	-0.192240510266131	0.283254373439497	0.536894400453169	-0.517470064475704	-0.112598775403933	0.73423858907859	0.622366166206894	-0.568321970491889	-0.190612535371482	0.301239453821918	0.441616100379869	-0.382302439124539	-0.191512197775247	0.17554815534882	-0.205447413993516	0.220831887645204	-0.0776923199516971	0.912219928086108	-0.435658811056177	-0.510135506340258	-0.230948388127265	-0.725990011385683	-1.14164330413981	-0.514350607820941	-0.0457629837315643	-0.0657019809709215	-0.231832270409329	-0.0458156601316093	-0.982163011723844	-0.49750127195282	-0.862479833146708
